# Supplementary material for: Enhanced Production of High-Value Porphyrin Compound Heme by Metabolic Engineering Modification and Mixotrophic Cultivation of Synechocystis sp. PCC6803
Source: Mar Drugs. 2024 Aug 23;22(9):378. doi: 10.3390/md22090378 (PMC11433640; doi:10.3390/md22090378)
Supplement: Supplementary file 1 [file marinedrugs-22-00378-s001.zip]

Archive with 1 entries (1 files):
- marinedrugs-3133509-supplementary.pdf
